# Supplementary material for: Transcriptomic Analysis Reveals the Positive Role of Abscisic Acid in Endodormancy Maintenance of Leaf Buds of Magnolia wufengensis
Source: Front Plant Sci. 2021 Nov 11;12:742504. doi: 10.3389/fpls.2021.742504 (PMC8632151; doi:10.3389/fpls.2021.742504)
Supplement: Supplementary file 2 [file Table_1.xlsx]

## Sheet: primers for RNA validation
Number	Unigenes	Forward primer	Reverse primer	Annotation
1	TRINITY_DN16090_c0_g2	CTTTTACCTTTGCCCTTC	CGTGTTCGTATTTTGGAC	CBSX3
2	TRINITY_DN50780_c0_g2	CTATGACCAAAAGAGCAATG	ATTCCAAACAGACCCAAG	G4B88
3	TRINITY_DN3221_c0_g1	AGAAGAGTGATAGGAATGAC	CGATTGAAGTGATTGAAGC	At3g27390
4	TRINITY_DN8964_c0_g1	CTGTGTTGTAAGTGTTTGG	CCGTCTGATTGGTAAGTC	ERF114
5	TRINITY_DN7344_c0_g1	GATAACGGCTCTTCATAC	GTTCCCATTCTACATCAG	LOC107784497
6	TRINITY_DN5205_c3_g2	TAGAATACACGGACAGAG	CAACAGCAGACAATAAGG	THA1
7	TRINITY_DN222_c0_g1	TATCCACCATCCGTTTAC	CATCTTCATATAAGCAGGG	D0Y65
8	TRINITY_DN7032_c0_g1	ATTATGGCTGTGAGGTCT	CTATCTATGCTGTCTACTGT	THI1-2
9	TRINITY_DN5493_c0_g1	GAAATCTATCAAACAGGTGG	ATCGTCTCTAATCATCTCC	TPS9
10	TRINITY_DN8388_c0_g1	GGGCGATTATTATCCATATC	AAGCAGGGTAGAGTAGAG	Pollen-specific protein C13

## Sheet: primers of ABA related genes
Number	Unigenes		Forward primer	Reverse primer
1	TRINITY_DN39133_c0_g2	MwPYL-3	TTCTAAGCGTTTGAGGTC	GTGGGTTGGATTTATGGA
2	TRINITY_DN15884_c0_g1	MwPYL-1	GAGACCTCCCTATTTGTA	GACCGATATAACCCTGTA
3	TRINITY_DN3116_c0_g1	MwPP2C-24	CATCATTCCACTCCTTCG	CACTTCTTCGGTGTCTAC
4	TRINITY_DN1835_c0_g2	MwPP2C-51	GATGACTTCCTGATACTG	CCACCTATACTCTTGTTG
5	TRINITY_DN1772_c0_g1	MwPP2C-9	CTGTAGATGATGGATGGT	GATGATAGCACTTATTGGAG
6	TRINITY_DN2864_c0_g1	MwPP2C-16	ATGGAGATGAAGAATGCG	CGGAATAACAACACTACTAC
7	TRINITY_DN9798_c0_g1	MwPP2C-6	CTTTTACAACGAGGAGTG	ATCTATCATCTGCTGGTC
8	TRINITY_DN1340_c0_g2	MwSNRK2-10	ATATAGTCAATGGCGGTC	AGTCAACATAGTCCTTCC
9	TRINITY_DN178_c0_g2	MwABF2-1	TAGGTGATTGATTAGGAGG	CTGAATGATAGCGGGTTT
10	TRINITY_DN178_c0_g1	MwABF2-2	CAAGATAACACCCCATTAC	CTACGATGAGTAATGGTTTC
11	TRINITY_DN6025_c0_g2	MwABI-5	CAGTAGGAATCAGTAATGG	GGAAACAGGCTTATACAG
12	TRINITY_DN38164_c0_g1	MwNCED-3	ATTCAGAGCGAGAAGATG	AGGTCACGAGAACTAATG
13	TRINITY_DN3552_c0_g1	MwCYP707A-2	CATTTACTACTCATCAACCC	ATCTTCGCTTGTCATCTC
14	TRINITY_DN7170_c0_g1	MwCYP707A1-1	CCGACAATGTTATCAGTG	CTAAGTGAGATAGTGAGTGA
15	TRINITY_DN3552_c0_g2	MwCYP707A1-2	TTTGAGTTGGGCAGATAC	ATGTAAGCATTGTGGACC
16	reference gene	MwACTIN	AAGAACATCCCGTCCTCCTTACTG	ACCGGAATCAAGCACAATACCTGT

## Sheet: primers of dormancy genes 
Number	Unigenes		Forward primer	Reverse primer
1	TRINITY_DN75223_c0_g1	MwCYCD	GTATCTTATCTCCCATCTGT	CAATTCGGCTATCTTCTGA
2	TRINITY_DN1931_c0_g1	MwPKL	CCTATTCCGTAGTCTCTC	CCGTAAGCATCGTATAATC
3	TRINITY_DN1495_c1_g1	MwCALS-1-1	CGTCTATTTGCTGTCTTG	TTGAACTGGGTGAATCTC
4	TRINITY_DN6556_c0_g1	MwCALS-1-2	CAAGAAGTCGTGAGTTAC	TGAGAGTGTTATGGAAGG
