# Supplementary material for: Transcriptomic Analysis Reveals the Positive Role of Abscisic Acid in Endodormancy Maintenance of Leaf Buds of Magnolia wufengensis
Source: Front Plant Sci. 2021 Nov 11;12:742504. doi: 10.3389/fpls.2021.742504 (PMC8632151; doi:10.3389/fpls.2021.742504)
Supplement: Supplementary file 3 [file Table_2.xls]

## Sheet: GO annotation of DEGs
GO	D1 VS N1
Number	GO ID	Term Type	Description	Pvalue
423	GO:0044765	BP	single-organism transport	0.0377676
405	GO:0005975	BP	carbohydrate metabolic process	7.21182e-06
4183	GO:0005575	CC	cellular_component	3.7986e-05
2265	GO:0044425	CC	membrane part	1.56843e-05
852	GO:0016491	MF	oxidoreductase activity	1.04574e-05
557	GO:0005215	MF	transporter activity	0.000397418
	D2 VS N1
9186	GO:0008152	BP	metabolic process	0.0254926
6527	GO:0044699	BP	single-organism process	0.000426687
14808	GO:0005575	CC	cellular_component	2.49452e-05
10087	GO:0044464	CC	cell part	2.64718e-05
3062	GO:0016491	MF	oxidoreductase activity	1.69701e-05
2091	GO:0005215	MF	transporter activity	1.44497e-05
	D2 VS D1
11444	GO:0008150	BP	biological_process	0.0001978
8875	GO:0009987	BP	cellular process	2.48897e-05
12800	GO:0005575	CC	cellular_component	2.35565e-05
8785	GO:0044464	CC	cell part	2.55472e-05
15590	GO:0003674	MF	molecular_function	0.000207271
2877	GO:0016491	MF	oxidoreductase activity	1.64419e-05

## Sheet: KEGG annotation of DEGs
	D1 VS N1
Num	Pathway id	Description	Pvalue	First Category	Second Category
69	map04075	Plant hormone signal transduction	9.63447e-18	Environmental Information Processing	Signal transduction
54	map04016	MAPK signaling pathway - plant	3.09137e-06	Environmental Information Processing	Signal transduction
40	map02010	ABC transporters	1.10854e-05	Environmental Information Processing	Membrane transport
265	map03010	Ribosome	8.03273e-11	Genetic Information Processing	Translation
135	map00190	Oxidative phosphorylation	1.34013e-08	Metabolism	Energy metabolism
93	map00500	Starch and sucrose metabolism	9.62903e-07	Metabolism	Carbohydrate metabolism
75	map00010	Glycolysis / Gluconeogenesis	0.00547526	Metabolism	Carbohydrate metabolism
114	map04626	Plant-pathogen interaction	3.17646e-12	Organismal Systems	Environmental adaptation
	D2 VS N1
Num	Pathway id	Description	Pvalue	First Category	Second Category
83	map04075	Plant hormone signal transduction	0.0269847	Environmental Information Processing	Signal transduction
441	map03040	Spliceosome	0.00558611	Genetic Information Processing	Transcription
358	map03008	Ribosome biogenesis in eukaryotes	4.79504e-08	Genetic Information Processing	Translation
446	map00190	Oxidative phosphorylation	2.15274e-07	Metabolism	Energy metabolism
145	map00040	Pentose and glucuronate interconversions	0.00270159	Metabolism	Carbohydrate metabolism
135	map00030	Pentose phosphate pathway	0.0358823	Metabolism	Carbohydrate metabolism
	D2 VS D1
Num	Pathway id	Description	Pvalue	First Category	Second Category
874	map03010	Ribosome	1.2524e-11	Genetic Information Processing	Translation
417	map03040	Spliceosome	0.000496518	Genetic Information Processing	Transcription
402	map04141	Protein processing in endoplasmic reticulum	0.0025603	Genetic Information Processing	Folding, sorting and degradation
454	map00190	Oxidative phosphorylation	5.57919e-15	Metabolism	Energy metabolism
156	map00480	Glutathione metabolism	0.0335621	Metabolism	Metabolism of other amino acids
135	map00040	Pentose and glucuronate interconversions	0.00187134	Metabolism	Carbohydrate metabolism
