# Supplementary material for: Transcriptomic Analysis Reveals the Positive Role of Abscisic Acid in Endodormancy Maintenance of Leaf Buds of Magnolia wufengensis
Source: Front Plant Sci. 2021 Nov 11;12:742504. doi: 10.3389/fpls.2021.742504 (PMC8632151; doi:10.3389/fpls.2021.742504)
Supplement: Supplementary file 4 [file Table_3.xlsx]

## Sheet: Unigenes of map04075
Gene_id	KO_name	Gene_id in Magnolia wufengensis
TRINITY_DN10613_c0_g1	AUX1, LAX	MwAUX1-1
TRINITY_DN12063_c1_g1	AUX1, LAX	MwAUX1-2
TRINITY_DN1791_c0_g2	AUX1, LAX	MwAUX1-3
TRINITY_DN22024_c0_g2	AUX1, LAX	MwAUX1-4
TRINITY_DN491_c0_g1	AUX1, LAX	MwAUX1-5
TRINITY_DN7705_c0_g1	AUX1, LAX	MwAUX1-6
TRINITY_DN6174_c1_g1	TIR1	MwTIR1-1
TRINITY_DN9416_c0_g1	TIR1	MwTIR1-2
TRINITY_DN10105_c0_g1	IAA	MwIAA-1
TRINITY_DN15579_c0_g2	IAA	MwIAA-2
TRINITY_DN1591_c4_g1	IAA	MwIAA-3
TRINITY_DN16394_c0_g1	IAA	MwIAA-4
TRINITY_DN20596_c2_g1	IAA	MwIAA-5
TRINITY_DN21876_c0_g1	IAA	MwIAA-6
TRINITY_DN3898_c0_g1	IAA	MwIAA-7
TRINITY_DN4160_c0_g1	IAA	MwIAA-8
TRINITY_DN4362_c0_g1	IAA	MwIAA-9
TRINITY_DN5455_c0_g1	IAA	MwIAA-10
TRINITY_DN7462_c0_g1	IAA	MwIAA-11
TRINITY_DN7532_c0_g1	IAA	MwIAA-12
TRINITY_DN7532_c0_g2	IAA	MwIAA-13
TRINITY_DN1863_c0_g1	ARF	MwARF-1
TRINITY_DN2269_c1_g1	ARF	MwARF-2
TRINITY_DN2698_c0_g1	ARF	MwARF-3
TRINITY_DN4276_c0_g1	ARF	MwARF-4
TRINITY_DN43708_c0_g1	ARF	MwARF-5
TRINITY_DN45510_c0_g1	ARF	MwARF-6
TRINITY_DN123620_c0_g1	GH3	MwGH3-1
TRINITY_DN124116_c0_g1	SAUR	MwSAUR-1
TRINITY_DN18208_c1_g1	SAUR	MwSAUR-2
TRINITY_DN31092_c0_g1	SAUR	MwSAUR-3
TRINITY_DN36157_c0_g1	SAUR	MwSAUR-4
TRINITY_DN3759_c0_g1	SAUR	MwSAUR-5
TRINITY_DN6635_c0_g1	SAUR	MwSAUR-6
TRINITY_DN8947_c0_g1	SAUR	MwSAUR-7
TRINITY_DN4214_c1_g1	AHP	MwAHP-1
TRINITY_DN703_c1_g1	AHP	MwAHP-2
TRINITY_DN22305_c0_g1	ARR-B;	MwARR-B-1
TRINITY_DN28984_c0_g1	ARR-B;	MwARR-B-2
TRINITY_DN70151_c0_g1	ARR-B;	MwARR-B-3
TRINITY_DN9749_c0_g1	ARR-B;	MwARR-B-4
TRINITY_DN9954_c0_g2	ARR-B;	MwARR-B-5
TRINITY_DN1518_c0_g1	ARR-A	MwARR-A-1
TRINITY_DN15287_c0_g1	ARR-A	MwARR-A-2
TRINITY_DN21925_c0_g1	ARR-A	MwARR-A-3
TRINITY_DN22699_c0_g1	ARR-A	MwARR-A-4
TRINITY_DN22699_c0_g2	ARR-A	MwARR-A-5
TRINITY_DN36105_c0_g2	ARR-A	MwARR-A-6
TRINITY_DN6848_c0_g1	ARR-A	MwARR-A-7
TRINITY_DN23030_c0_g1	GID1	MwGID1-1
TRINITY_DN5925_c0_g1	GID1	MwGID1-2
TRINITY_DN65512_c0_g2	GID2, SLY1	MwGID2-1
TRINITY_DN5210_c1_g2	DELLA	MwDELLA-1
TRINITY_DN86813_c0_g1	DELLA	MwDELLA-2
TRINITY_DN39133_c0_g2	PYL	MwPYL-1
TRINITY_DN9421_c0_g1	PYL	MwPYL-2
TRINITY_DN15723_c0_g1	PP2C;SHOC2, SUR8	MwPP2C-1
TRINITY_DN17452_c0_g1	PP2C	MwPP2C-2
TRINITY_DN1772_c0_g1	PP2C	MwPP2C-3
TRINITY_DN1835_c0_g2	PP2C	MwPP2C-4
TRINITY_DN26068_c0_g2	PP2C	MwPP2C-5
TRINITY_DN2864_c0_g1	PP2C	MwPP2C-6
TRINITY_DN3116_c0_g1	PP2C	MwPP2C-7
TRINITY_DN4096_c0_g1	PP2C	MwPP2C-8
TRINITY_DN5220_c1_g1	PP2C;SHOC2, SUR8	MwPP2C-9
TRINITY_DN69313_c0_g1	PP2C;SHOC2, SUR8	MwPP2C-10
TRINITY_DN7977_c1_g1	PP2C	MwPP2C-11
TRINITY_DN9798_c0_g1	PP2C	MwPP2C-12
TRINITY_DN1340_c0_g1	SNRK2	MwSNRK2-1
TRINITY_DN1340_c0_g2	SNRK2	MwSNRK2-2
TRINITY_DN6788_c0_g1	SNRK2	MwSNRK2-3
TRINITY_DN8024_c0_g1	SNRK2	MwSNRK2-4
TRINITY_DN848_c0_g1	SNRK2	MwSNRK2-5
TRINITY_DN178_c0_g1	ABF	MwABF-1
TRINITY_DN178_c0_g2	ABF	MwABF-2
TRINITY_DN3611_c0_g2	ABF	MwABF-3
TRINITY_DN4575_c0_g2	ABF	MwABF-4
TRINITY_DN6025_c0_g2	ABF	MwABF-5
TRINITY_DN74761_c0_g1	ABF	MwABF-6
TRINITY_DN29248_c0_g1	ETR, ERS	MwETR-1
TRINITY_DN4558_c0_g1	ETR, ERS	MwETR-2
TRINITY_DN5246_c1_g2	ETR, ERS	MwETR-3
TRINITY_DN8864_c0_g1	ETR, ERS	MwETR-4
TRINITY_DN9498_c0_g1	ETR, ERS	MwETR-5
TRINITY_DN3592_c0_g1	CTR1	MwCTR1-1
TRINITY_DN4903_c0_g1	MPK6	MwMPK6-1
TRINITY_DN10706_c0_g1	EIN3	MwEIN3-1
TRINITY_DN29335_c0_g1	EIN2	MwEIN2-1
TRINITY_DN7273_c0_g1	EIN3	MwEIN3-2
TRINITY_DN16834_c0_g2	EBF1_2	MwEBF1_2-1
TRINITY_DN8481_c0_g1	EBF1_2	MwEBF1_2-2
TRINITY_DN4846_c0_g1	BRI1	MwBRI1-1
TRINITY_DN5530_c0_g1	BRI1	MwBRI1-2
TRINITY_DN1310_c0_g1	BSK	MwBSK-1
TRINITY_DN1421_c2_g1	BSK	MwBSK-2
TRINITY_DN18599_c0_g1	BSK	MwBSK-3
TRINITY_DN3026_c0_g2	BIN2	MwBIN2-1
TRINITY_DN97366_c0_g1	BIN2	MwBIN2-2
TRINITY_DN9471_c0_g3	BZR1_2	MwBZR1_2-1
TRINITY_DN100606_c0_g3	TCH4	MwTCH4-1
TRINITY_DN10223_c0_g1	TCH4	MwTCH4-2
TRINITY_DN18924_c0_g1	TCH4	MwTCH4-3
TRINITY_DN2004_c0_g1	TCH4	MwTCH4-4
TRINITY_DN21940_c0_g1	TCH4	MwTCH4-5
TRINITY_DN22854_c1_g1	TCH4	MwTCH4-6
TRINITY_DN26111_c0_g1	TCH4	MwTCH4-7
TRINITY_DN2628_c0_g1	TCH4	MwTCH4-8
TRINITY_DN30907_c0_g2	TCH4	MwTCH4-9
TRINITY_DN5184_c0_g1	TCH4	MwTCH4-10
TRINITY_DN68582_c0_g1	TCH4	MwTCH4-11
TRINITY_DN841_c0_g1	TCH4	MwTCH4-12
TRINITY_DN8507_c0_g1	TCH4	MwTCH4-13
TRINITY_DN9045_c0_g1	JAR1_4_6	MwJAR1-1
TRINITY_DN1782_c0_g1	COI-1	MwCOI-1-1
TRINITY_DN251_c0_g1	COI-1	MwCOI-1-2
TRINITY_DN33254_c0_g3	COI-1	MwCOI-1-3
TRINITY_DN141153_c0_g1	JAZ	MwJAZ-1
TRINITY_DN18821_c0_g3	JAZ	MwJAZ-2
TRINITY_DN18821_c0_g5	JAZ	MwJAZ-3
TRINITY_DN2233_c0_g1	JAZ	MwJAZ-4
TRINITY_DN23_c0_g1	JAZ	MwJAZ-5
TRINITY_DN23_c0_g2	JAZ	MwJAZ-6
TRINITY_DN36438_c0_g1	JAZ	MwJAZ-7
TRINITY_DN49406_c0_g1	JAZ	MwJAZ-8
TRINITY_DN65845_c0_g1	JAZ	MwJAZ-9
TRINITY_DN72951_c0_g1	JAZ	MwJAZ-10
TRINITY_DN13849_c0_g1	MYC2	MwMYC2-1
TRINITY_DN6082_c0_g1	MYC2	MwMYC2-2
TRINITY_DN18397_c0_g1	NPR1	MwNPR1-1
TRINITY_DN53797_c0_g1	NPR1	MwNPR1-2
TRINITY_DN9795_c0_g1	NPR1	MwNPR1-3
TRINITY_DN146180_c0_g1	TGA	MwTGA-1
TRINITY_DN1906_c0_g1	TGA	MwTGA-2
TRINITY_DN3013_c0_g1	TGA	MwTGA-3
TRINITY_DN32594_c0_g1	TGA	MwTGA-4
TRINITY_DN34367_c0_g2	TGA	MwTGA-5
TRINITY_DN6878_c0_g1	TGA	MwTGA-6

## Sheet: DEGs of map04075
Gene_id	KO_name	Gene_id in Magnolia wufengensis
TRINITY_DN12063_c1_g1	AUX1, LAX	MwAUX1-2
TRINITY_DN22024_c0_g2	AUX1, LAX	MwAUX1-4
TRINITY_DN6174_c1_g1	TIR1	MwTIR1-1
TRINITY_DN15579_c0_g2	IAA	MwIAA-2
TRINITY_DN21876_c0_g1	IAA	MwIAA-6
TRINITY_DN4160_c0_g1	IAA	MwIAA-8
TRINITY_DN4362_c0_g1	IAA	MwIAA-9
TRINITY_DN7462_c0_g1	IAA	MwIAA-11
TRINITY_DN7532_c0_g2	IAA	MwIAA-13
TRINITY_DN1863_c0_g1	ARF	MwARF-1
TRINITY_DN43708_c0_g1	ARF	MwARF-5
TRINITY_DN123620_c0_g1	GH3	MwGH3-1
TRINITY_DN124116_c0_g1	SAUR	MwSAUR-1
TRINITY_DN18208_c1_g1	SAUR	MwSAUR-2
TRINITY_DN36157_c0_g1	SAUR	MwSAUR-4
TRINITY_DN8947_c0_g1	SAUR	MwSAUR-7
TRINITY_DN9954_c0_g2	ARR-B;	MwARR-B-5
TRINITY_DN15287_c0_g1	ARR-A	MwARR-A-2
TRINITY_DN21925_c0_g1	ARR-A	MwARR-A-3
TRINITY_DN22699_c0_g2	ARR-A	MwARR-A-5
TRINITY_DN36105_c0_g2	ARR-A	MwARR-A-6
TRINITY_DN6848_c0_g1	ARR-A	MwARR-A-7
TRINITY_DN23030_c0_g1	GID1	MwGID1-1
TRINITY_DN65512_c0_g2	GID2, SLY1	MwGID2-1
TRINITY_DN17452_c0_g1	PP2C	MwPP2C-2
TRINITY_DN1835_c0_g2	PP2C	MwPP2C-4
TRINITY_DN5220_c1_g1	PP2C;SHOC2, SUR8	MwPP2C-9
TRINITY_DN3611_c0_g2	ABF	MwABF-3
TRINITY_DN4575_c0_g2	ABF	MwABF-4
TRINITY_DN8864_c0_g1	ETR, ERS	MwETR-4
TRINITY_DN9498_c0_g1	ETR, ERS	MwETR-5
TRINITY_DN10706_c0_g1	EIN3	MwEIN3-1
TRINITY_DN16834_c0_g2	EBF1_2	MwEBF1_2-1
TRINITY_DN8481_c0_g1	EBF1_2	MwEBF1_2-2
TRINITY_DN9471_c0_g3	BZR1_2	MwBZR1_2-1
TRINITY_DN100606_c0_g3	TCH4	MwTCH4-1
TRINITY_DN2004_c0_g1	TCH4	MwTCH4-4
TRINITY_DN21940_c0_g1	TCH4	MwTCH4-5
TRINITY_DN26111_c0_g1	TCH4	MwTCH4-7
TRINITY_DN2628_c0_g1	TCH4	MwTCH4-8
TRINITY_DN5184_c0_g1	TCH4	MwTCH4-10
TRINITY_DN8507_c0_g1	TCH4	MwTCH4-13
TRINITY_DN9045_c0_g1	JAR1_4_6	MwJAR1-1
TRINITY_DN1782_c0_g1	COI-1	MwCOI-1-1
TRINITY_DN2233_c0_g1	JAZ	MwJAZ-4
TRINITY_DN23_c0_g1	JAZ	MwJAZ-5
TRINITY_DN23_c0_g2	JAZ	MwJAZ-6
TRINITY_DN49406_c0_g1	JAZ	MwJAZ-8
TRINITY_DN65845_c0_g1	JAZ	MwJAZ-9
TRINITY_DN72951_c0_g1	JAZ	MwJAZ-10
TRINITY_DN9795_c0_g1	NPR1	MwNPR1-3
