# Supplementary material for: Transcriptomic Analysis Reveals the Positive Role of Abscisic Acid in Endodormancy Maintenance of Leaf Buds of Magnolia wufengensis
Source: Front Plant Sci. 2021 Nov 11;12:742504. doi: 10.3389/fpls.2021.742504 (PMC8632151; doi:10.3389/fpls.2021.742504)
Supplement: Supplementary file 5 [file Table_4.xls]

## Sheet: TFs
TF family	Number
MYB_superfamily	131
C2H2	103
C2C2	93
bHLH	86
bZIP	80
AP2/ERF	66
NAC	55
WRKY	48
C3H	45
LBD (AS2/LOB)	32
GRAS	31
FAR1	29
HSF	23
B3_superfamily	24
SBP	20
MADS	18
LOB	14
GRF	14
TCP	13
NF-Y	11
ZF-HD	10
NF-X1	9
CPP	7
BBR-BPC	6
EIL	6
BES1	6
CAMTA	5
Nin-like	5
GeBP	5
SRS	2
Whirly	2
LFY	1
S1Fa-like	1
